# Supplementary material for: Development and Validation of Equations for Predicting the Metabolizable Energy Value of Double-Low Rapeseed Cake for Growing Pigs
Source: Animals (Basel). 2021 Apr 19;11(4):1168. doi: 10.3390/ani11041168 (PMC8073417; doi:10.3390/ani11041168)
Supplement: Supplementary file 1 [file animals-11-01168-s001.zip]

Archive with 1 entries (1 files):
- animals-1176972-supplementary.pdf
